# Supplementary material for: Synthesis, Biological Evaluation and Structure–Activity Relationship of Juglone Derived Naphthoquinones as Potential Antipsoriatic Agents
Source: Biomolecules. 2026 May 29;16(6):802. doi: 10.3390/biom16060802 (PMC13297244; doi:10.3390/biom16060802)
Supplement: Supplementary file 1 [file biomolecules-16-00802-s001.zip]

Archive with 1 entries (1 files):
- biomolecules-4286677-supplementary.pdf
